# Supplementary material for: Electrochemical and Optical Experiments and DFT Calculations of 1,4,6,8-Tetrakis((E)-2-(thiophen-2-yl)vinyl)azulene
Source: Molecules. 2025 Sep 16;30(18):3762. doi: 10.3390/molecules30183762 (PMC12473093; doi:10.3390/molecules30183762)
Supplement: Supplementary file 1 [file molecules-30-03762-s001.zip]

Archive with 1 entries (1 files):
- molecules-3867258-supplementary.pdf
